# Supplementary material for: A Computational Study of Stimulus Driven Epileptic Seizure Abatement
Source: PLoS One. 2014 Dec 22;9(12):e114316. doi: 10.1371/journal.pone.0114316 (PMC4273970; doi:10.1371/journal.pone.0114316)
Supplement: S1 File — 3D Matlab figure for Fig. 3 (a) . 3D Matlab figure file showing the 3D slice of the basin of attraction of the background fixed point in the state space. Black solid line indicates the SWD attractor. Additional state space structures can be made visible in the figure editor. (ZIP) [file pone.0114316.s003.zip]

Archive with 1 entries (1 files):
- Fig_S01_basin_PYINTC.fig
