# Supplementary material for: A Computational Study of Stimulus Driven Epileptic Seizure Abatement
Source: PLoS One. 2014 Dec 22;9(12):e114316. doi: 10.1371/journal.pone.0114316 (PMC4273970; doi:10.1371/journal.pone.0114316)
Supplement: S6 File — 3D Matlab figure for Fig. 7 (b) . 3D Matlab figure file showing the 3D projection of the reconstructed clinical SWD trajectory in the same 3D delay embedding as S5 File. (ZIP) [file pone.0114316.s008.zip]

Archive with 1 entries (1 files):
- Fig_S06_Takens_clinical_PY.fig
