# Supplementary material for: A Computational Study of Stimulus Driven Epileptic Seizure Abatement
Source: PLoS One. 2014 Dec 22;9(12):e114316. doi: 10.1371/journal.pone.0114316 (PMC4273970; doi:10.1371/journal.pone.0114316)
Supplement: S7 File — 3D Matlab figure for Fig. 7 (c) . 3D Matlab figure file showing the 3D projection of the reconstructed simulated SWD trajectory in a 3D delay embedding. This embedding is comparable to the state space. The colour map at any point indicates the success rate of a stimulus at this point (of amplitude -0.0825). (ZIP) [file pone.0114316.s009.zip]

Archive with 1 entries (1 files):
- Fig_S07_Takens_colourCoded.fig
