# Supplementary material for: A Computational Study of Stimulus Driven Epileptic Seizure Abatement
Source: PLoS One. 2014 Dec 22;9(12):e114316. doi: 10.1371/journal.pone.0114316 (PMC4273970; doi:10.1371/journal.pone.0114316)
Supplement: S8 File — 3D Matlab figure for Fig. 7 (d) . 3D Matlab figure file showing the 3D projection of the reconstructed clinical SWD trajectory in the same 3D delay embedding as S7 File. (ZIP) [file pone.0114316.s010.zip]

Archive with 1 entries (1 files):
- File_S08_Takens_clinical.fig
